# Supplementary material for: Seven-Month Vitamin D Deficiency Inhibits Gastric Epithelial Cell Proliferation, Stimulates Acid Secretion, and Differentially Alters Cell Lineages in the Gastric Glands
Source: Nutrients. 2023 Nov 2;15(21):4648. doi: 10.3390/nu15214648 (PMC10649607; doi:10.3390/nu15214648)
Supplement: Supplementary file 1 [file nutrients-15-04648-s001.zip]

Archive with 1 entries (1 files):
- nutrients-2650558-supplementary.pdf
